# Supplementary material for: Diurnal pattern of salivary alpha-amylase and cortisol under citric acid stimulation in young adults
Source: PeerJ. 2022 Apr 12;10:e13178. doi: 10.7717/peerj.13178 (PMC9012170; doi:10.7717/peerj.13178)
Supplement: Supplemental Information 1 [file peerj-10-13178-s001.zip]

Archive with 1 entries (1 files):
- File 1.xlsx
