# Supplementary material for: Diurnal pattern of salivary alpha-amylase and cortisol under citric acid stimulation in young adults
Source: PeerJ. 2022 Apr 12;10:e13178. doi: 10.7717/peerj.13178 (PMC9012170; doi:10.7717/peerj.13178)
Supplement: Supplemental Information 1 [file peerj-10-13178-s001.zip › File 1.xlsx]

## Sheet: Sheet1
	T1	sAA before acid stimulation	sAA after acid stimulation	SFR before acid stimulation	SFR after acid stimulation	pH before acid stimulation	pH after acid stimulation	cortisol before acid stimulation	cortisol after acid stimulation
Female	25QA	1394.43	840.07	0.576333	0.693429	6.42	5.28	19.16	24.65
Female	30QA	1357.48	877.028	0.554	0.587143	6.88	6.8	23.68	27.85
Female	33QA	254.908	529.01	0.791	0.820857	6.69	6.24	20.27	18.45
Female	34QA	1037.18	966.342	0.592333	0.662	6.54	6.71	24.14	28.86
Female	37QA	891.195	572.744	0.614	0.562857	6.67	6.2	21.28	30.51
Female	40QA	1155.6	770.621	0.688333	0.699714	6.31	6.52	21.95	25.91
Female	41QA2	3765.88	3713.52	0.311333	0.200571	6.13	6.03	14.79
Female	43QA	1505.31	1998.08	0.77	0.604	7.56	7.43	25.99	23.09
Female	45QA	1547.5	1181.31	0.255667	0.491714	6.02	6.01	18.93	25.70
Female	47QA	3711.68	2018.86	0.467667	0.613714	5.78	6.42	16.47	18.43
Female	48QA	1389.35	1636.97	0.718333	0.704286	6.1	5.78	28.32	29.88
Female	51QA	1220.89	814.2	0.507667	0.619143	6.17	4.82	20.62	21.64
Female	52QA	1212.73	800.803	0.833667	0.742857	7.07	7.06	18.14	17.81
Female	53QA	1776.48	773.085	0.452	0.636571	6.53	6.22	18.95	22.13
Female	54QA	1357.01	864.555	0.389667	0.572	6.25	5.59	13.38	20.02
Male	26QA	1064.9	830.831	0.507333	0.67	6.09	5.86	13.42	16.88
Male	27QA	1031.02	1077.21	0.83	0.536857	6.73	5.35	20.86	24.25
Male	28QA	923.225	1705.49	0.785667	0.599429	7.28	7.58	10.08	13.51
Male	29QA	1064.9	726.118	0.575	0.494857	6.68	6.11	11.73	11.96
Male	31QA	1031.02	661.442	0.768333	0.702857	7.12	6.49	13.96	18.95
Male	32QA	1499.15	1468.35	0.744667	0.655714	6.8	7.01	21.13	26.30
Male	35QA2	2219.82	2441.57	0.719333	0.587429	6.55	6.36	16.65	18.77
Male	36QA	737.051	804.96	0.722333	0.670571	6.69	6.07	20.93	29.02
Male	38QA2	1302.19	1142.04	0.524333	0.592	6.36	5.51	14.31	12.84
Male	39QA	1114.17	997.14	0.721667	0.726571	6.53	5.75	13.99	13.42
Male	42QA2	2620.19	3153	0.223333	0.514857	7.02	6.8	13.26	12.96
Male	44QA	1178.08	1367.02	0.336	0.614857	6.31	5.38	15.93	16.76
Male	46QA	1221.81	1046.11	0.628333	0.422	6.96	7.32	11.16	14.27
Male	49QA	989.902	761.843	0.542333	0.535429	7.07	7.06	16.19	17.34
Male	50QA	975.427	1057.04	0.84	0.609714	7.08	6.84
	T2	sAA before acid stimulation	sAA after acid stimulation	SFR before acid stimulation	SFR after acid stimulation	pH before acid stimulation	pH after acid stimulation	cortisol before acid stimulation	cortisol after acid stimulation
Female	25QB	1702.41	1357.48	0.810333	0.754571	6.65	6.82	6.63	7.38
Female	30QB	2229.06	1597.7	0.538	0.669429	6.93	6.85	3.28	3.16
Female	33QB	683	599.846	0.850333	0.621714	6.48	5.54	11.63	11.87
Female	34QB	2768.03	2121.27	0.790333	0.663143	6.63	7.16	3.75	3.33
Female	37QB	1547.96	1211.34	0.669333	0.644857	6.25	6.87	7.80	7.33
Female	40QB	2608.34	1996.38	0.764667	0.698857	6.53	6.52	5.07	4.50
Female	41QB	3590.33	3753.56	0.388667	0.356286	6.12	5.04	7.71	5.66
Female	43QB	3085.24	3501.02	0.740333	0.585714	7.16	7.5	6.65	6.30
Female	45QB	2635.59	2086.62	0.666333	0.682286	6.03	6.23	3.58	3.73
Female	47QB	3048.13	1571.98	0.585	0.664	6.18	6.57	4.72	4.02
Female	48QB	3131.75	3115.43	0.761667	0.693429	6.45	6	5.58	5.22
Female	51QB	1708.27	1673.16	0.624667	0.627143	5.66	5.02	3.63	3.91
Female	52QB	2147.45	2024.87	0.773667	0.68	7.22	7.16	9.81	9.80
Female	53QB	2617.73	2291.58	0.497333	0.636	6.26	6.83	6.28	4.55
Female	54QB	2353.95	2166.69	0.644667	0.615714	6.49	6.06	8.78	9.55
Male	26QB	1492.99	1286.64	0.696667	0.630571	6.94	6.52	3.95	5.39
Male	27QB	1302.04	2176.7	0.538667	0.686857	6.17	6.31	6.77	8.27
Male	28QB	2152.07	2854.26	0.732667	0.638	7.37	7.16	3.95	3.35
Male	29QB	2333.77	1394.43	0.731667	0.492571	6.73	5.79	3.62	3.95
Male	31QB	1098.77	726.118	0.787333	0.706857	7.14	7.27	4.13	3.76
Male	32QB	3611.89	2389.21	0.706667	0.726	6.46	6.34	6.25	8.82
Male	35QB	3648.85	3242.31	0.718	0.657714	6.62	6.52	5.67	6.89
Male	36QB	1597.85	2008.55	0.712333	0.639714	6.97	6.91	5.87	6.49
Male	38QB	2003.31	2467.9	0.666	0.662	6.2	6.09	2.93	2.91
Male	39QB	784.634	2204.42	0.579	0.559143	6.18	5.09	2.91	4.06
Male	42QB	3772.04	3981.47	0.217667	0.114286	5.99	5.05	4.77	4.54
Male	44QB	1924.62	2756.78	0.674333	0.628	6.37	6.96	6.66	8.09
Male	46QB	2035.49	2346.09	0.435333	0.383714	7.31	7.62	3.69	4.13
Male	49QB	2351.64	2093.7	0.534667	0.638286	6.88	6.8	4.51	4.54
Male	50QB	2021.17	1802.2	0.8	0.688857	7.07	7.14
	T3	sAA before acid stimulation	sAA after acid stimulation	SFR before acid stimulation	SFR after acid stimulation	pH before acid stimulation	pH after acid stimulation	cortisol before acid stimulation	cortisol after acid stimulation
Female	25QC	3054.45	1175.77	0.663667	0.691429	6.65	6.53	8.24	10.92
Female	30QC	3168.4	1770.17	0.532	0.547714	6.87	6.81	5.37	7.59
Female	33QC	495.133	371.941	0.810667	0.762	6.83	6.24	2.51	2.42
Female	34QC	2860.42	2506.24	0.832333	0.670286	6.88	6.97	4.42	4.56
Female	37QC	1612.18	1226.59	0.569	0.573429	6.73	7.03	6.36	6.39
Female	40QC	2878.28	2054.59	0.726667	0.662857	6.71	6.44	2.30	2.57
Female	41QC	3488.7	2866.58	0.446667	0.398	5.84	4.87	3.26	2.31
Female	43QC	3704.28	3399.38	0.708667	0.632571	7.14	7.6	2.28	2.00
Female	45QC	3607.58	3217.21	0.739333	0.724857	6.29	6.41	4.39	5.38
Female	47QC	3694.74	2487.15	0.670667	0.658	6.4	6.64	4.64	4.88
Female	48QC	2999.78	2409.69	0.633667	0.695429	6.7	6.76	8.39	8.46
Female	51QC	2347.02	1988.99	0.710333	0.742571	6.46	5.4	7.49	6.81
Female	52QC	2313.45	2164.23	0.743	0.707714	7.32	7.31	5.95	6.38
Female	53QC	1883.66	2017.48	0.520667	0.567143	5.28	6.26	4.20	3.87
Female	54QC	2456.35	2552.75	0.577667	0.484857	7.21	6.35	8.55	8.14
Male	26QC	1496.07	1536.1	0.761333	0.730286	6.74	5.87	3.48	3.72
Male	27QC	2327.61	2315.29	0.696	0.615143	6.62	6.31	8.07	8.22
Male	28QC	2235.22	2262.94	0.713667	0.638286	7.1	7.24	7.04	6.48
Male	29QC	1871.8	1508.39	0.629667	0.515429	6.84	6.81	3.56	3.51
Male	31QC	1314.36	1557.66	0.781333	0.598	6.98	6.78	6.27	6.03
Male	32QC	3485.62	1810.21	0.763	0.603429	6.83	6.55	4.39	5.44
Male	35QC	3713.52	3393.22	0.584	0.592	6.88	6.5	2.49	2.36
Male	36QC	1547.5	1785.11	0.776667	0.666571	7.27	7.31	8.78	10.81
Male	38QC	1736.14	2189.48	0.574667	0.589429	6.49	5.66	5.01	5.54
Male	39QC	3362.43	2684.87	0.586667	0.455429	6.06	5.28	1.57	2.58
Male	42QC	3039.05	3735.08	0.140333	0.271429	6.54	5.71	5.49	4.57
Male	44QC	3210.13	2949.43	0.661	0.632	6.51	6.58	6.93	6.93
Male	46QC	2239.84	1786.49	0.603333	0.544286	7.3	7.6	3.55	3.21
Male	49QC	2342.4	2221.82	0.388333	0.529714	7	7.07	6.73	6.60
Male	50QC	1933.55	1836.54	0.790333	0.619714	7.23	6.73
	T4	sAA before acid stimulation	sAA after acid stimulation	SFR before acid stimulation	SFR after acid stimulation	pH before acid stimulation	pH after acid stimulation	cortisol before acid stimulation	cortisol after acid stimulation
Female	25QD	3765.88	3116.04	0.524	0.701429	6.5	6.84	7.61	10.18
Female	30QD	4095.42	3922.95	0.505667	0.524857	6.73	6.72	2.70	2.67
Female	33QD	880.108	692.24	0.869333	0.661143	7.1	6.47	8.55	7.30
Female	34QD	3793.6	2989.77	0.781667	0.776	6.6	6.81	4.15	3.51
Female	37QD	2027.03	1566.13	0.722667	0.595143	6.86	6.95	4.93	4.94
Female	40QD	3065.23	2479.91	0.597333	0.738571	6.46	6.96	3.46	3.16
Female	41QD	3310.07	2592.48	0.584	0.568286	5.94	5.14	2.40	3.16
Female	43QD	3109.88	3568.77	0.678	0.587714	7.57	7.48	6.78	6.34
Female	45QD	2191.02	2693.96	0.743333	0.714857	7.09	6.99	4.86	4.76
Female	47QD	3785.9	2211.66	0.756667	0.706	6.68	6.69	4.80	4.18
Female	48QD	2389.36	2977.91	0.753667	0.644857	6.92	7.13	2.52	2.82
Female	51QD	2337.78	1920.62	0.542667	0.656	6.32	5.27	1.88	2.21
Female	52QD	1957.73	1803.43	0.8	0.660286	7.28	7.42	2.84	2.71
Female	53QD	1928.47	1217.65	0.737667	0.649429	7.16	6.91	1.71	1.4
Female	54QD	2974.53	2838.55	0.548667	0.514571	7.06	6.77	2.23	2.56
Male	26QD	2062.75	2306.05	0.741667	0.646571	6.92	6.29	1.88	1.81
Male	27QD	2133.59	2256.78	0.708667	0.527143	6.84	6.56	3.32	3.19
Male	28QD	3103.72	3550.29	0.758667	0.639429	7.27	7.41	3.35	2.92
Male	29QD	1662.38	1563.82	0.509333	0.554	6.74	6.72	2.31	2.94
Male	31QD	2269.1	1844.08	0.699	0.621143	6.9	6.97	2.69	2.25
Male	32QD	3479.46	2721.83	0.722	0.672571	6.39	6.66	1.4	1.87
Male	35QD	3713.52	3568.77	0.571333	0.592571	6.93	6.82	3.01	2.65
Male	36QD	2151.91	2133.59	0.730667	0.693429	7.2	7.01	4.94	5.64
Male	38QD	2533.65	2911.54	0.659667	0.711429	7.19	6.96	6.03	6.10
Male	39QD	2999.01	2558.6	0.526667	0.542571	5.75	4.96	1.4	1.98
Male	42QD	4009.18	4132.38	0.194333	0.385429	6.36	5.17	2.60	2.01
Male	44QD	2882.75	2489.46	0.721667	0.621429	6.56	5.84	3.32	2.82
Male	46QD	3436.65	3102.49	0.487667	0.457429	7.47	7.78	2.21	3.30
Male	49QD	1959.73	2128.04	0.545	0.595714	7.11	7.14	8.60	9.62
Male	50QD	2063.67	1904.45	0.807667	0.657143	7.04	7.24
